# Supplementary material for: Changes in a Protein Profile Can Account for the Altered Phenotype of the Yeast Saccharomyces cerevisiae Mutant Lacking the Copper-Zinc Superoxide Dismutase
Source: Metabolites. 2023 Mar 22;13(3):459. doi: 10.3390/metabo13030459 (PMC10056615; doi:10.3390/metabo13030459)
Supplement: Supplementary file 1 [file metabolites-13-00459-s001.zip]

Archive with 1 entries (1 files):
- metabolites-2264884-supplementary.pdf
